# Supplementary material for: The gut microbiome of horses: current research on equine enteral microbiota and future perspectives
Source: Anim Microbiome. 2019 Nov 13;1:14. doi: 10.1186/s42523-019-0013-3 (PMC7807895; doi:10.1186/s42523-019-0013-3)
Supplement: Supplementary file 1 — Additional file 1:Overview on horse microbiome surveys [file 42523_2019_13_MOESM1_ESM.xlsx]

## Sheet: current understanding
Year	H	No.	Origin	Aim of study	Major aspects adressed in study / outcome	Methods		REF
						Target	Technique
2012	6	6	gastric biopsy	gastric microbiome in healthy horses	Gastric mucosal samples of horses that were stabled, hay-fed, and sampled postmortem (n=2) were dominated by Firmicutes (>83%), mainly Streptococcus spp., Lactobacillus spp. and, Sarcina spp. Horses that were pastured on grass, hay-fed, and biopsied gastroscopically after a 12-h fast (n=4) showed a more diverse microbiome.	500 bp of 16S rRNA	Pyro-sequencing	[164]
2012	6	16	fecal sample	fecal microbiome of healthy horses	Firmicutes predominated (68%) among healthy horses followed by Bacteroidetes (14%) and Proteobacteria (10%). Among horses with colitis (n=10), Bacteroidetes (40%) was the most abundant phylum followed by Firmicutes (30%) and Proteobacteria (18%).	V3-V5 region of 16S rRNA	Pyro-sequencing	[22]
2012	2	4	fecal sample	equine hindgut microbiota	Equine fecal bacterial richness was higher than that reported in humans, but lower than that reported in either cattle feces or soil; largest number of reads belonged to Firmicutes, Verrucomicrobia, Proteobacteria, and Bacteroidetes.	V4 region of 16S rRNA	Pyro-sequencing	[77]
2013	6	6	fecal sample	defining hindgut microbiota	Microbiomes were dominated by Firmicutes, Bacteroidetes, Proteobacteria, Verrucomicrobia, Actinobacteria, Euryarchaeota, Fibrobacteres and Spirochaetes.	V4 region of 16S rRNA	Pyro-sequencing	[185]
2014	12	72	fecal sample	abrupt dietary transition	6 horses (A) were fed with forage-grain diet and 6 horses (B) with pasture. Group A was abruptly transitioned to pasture, too. The bacterial community of group A became similar to group B within four days.	16S rRNA / 18S rRNA	Pyro-sequencing	[133]
2013	10	80	fecal sample	Core GIT bacterial community	The microbiota of the ileum was found to be less diverse than other regions of the large intestine. In the ileum, the Firmicutes (70%) were the most dominant followed by Proteobacteria (14%) and Bacteroidetes (10%).	V1-V2 region of 16S rDNA	Pyro-sequencing	[7]
2014	17	51	fecal sample	age and diet influence on microbiome	Ageing is associated with a reduction in bacterial diversity. Little differences only in the relative abundance of bacterial phyla under different diet/age combinations. Increase in Proteobacteria in the high oil and high starch diets.	V1-V2 region of 16S rRNA	Pyro-sequencing	[28]
2015	38	114	fecal sample	probiotics fed to foals	Probiotic administration did not result in an increased relative abundance of lactobacilli or bifidobacteria at any age of neonatal foals.	V4 region of the 16S rRNA	Illumina sequencing	[144]
2015	11	99	gut content	microbiome of GIT compart-ments	Differences in intestinal microbiota among intestinal compartments of horses, increase of diversity in hindgut. Stable bacterial population within caecum.	V4 region of the 16S rDNA	Illumina sequencing	[37]
2015	25	100	fecal sample	influence of antibiotics on microbiome	All antibiotics tested (procaine penicillin, ceftiofur sodium, trimethoprim/sulfadiazine) induced distinct changes of GIT population structure, with strongest effects associated with application of trimethoprim/sulfadiazine.	V4 region of 16S rRNA	Illumina sequencing	[30]
2015	4	12	caecum content	response of microbiome to nutrient avalability	Low nutrient availability diet was found to be associated with a higher level of both diversity and temporal stability of the caecal microbiota than the high nutrient availability diet. Porphyromonadaceae, Prevotellaceae and Lachnospiraceae where dominant in the caecal specimen.	V4 region of 16S rRNA	Pyro-sequencing	[166]
2015	31	85	fecal sample	influence of foaling on microbiome	Foaling had minimal effects on the mares' faecal microbiota. Many differences in the faecal microbiota preceded colic.	V4 region of 16S rRNA gene	Illumina sequencing	[110]
2015	8	14	fecal sample	influence of malt extract on microbiome	Fecal microbiomes of horses fed with high-energy diets were found to be associated with with 53% Firmicutes, 42% Bacteroidetes.	V1-V3 region of 16S rRNA	Pyro-sequencing	[165]
2016	9	144	GIT content	microbiome of upper and lower GIT	Colonic samples seem to provide a profile of the luminal contents of the healthy equine upper GIT. Microbiomes are highly variable between horses, and between regions within the same horse, but core OTUs were identified.	V4 region of 16S rRNA	Illumina sequencing	[29]
2016	12	48	fecal sample	Influence of exercise on microbiome	The most abundant phyla in fillies were Firmicute (50%) and Verrucomicrobiota (15%). Intense exercise changed the community’s structure and aerobic conditioning was associated with changes in the composition and structure of GIT bacterial composition.	V4 region of 16S rRNA	Illumina sequencing	[103]
2016	33	33	fecal sample	characterization of gut microbiota	Mongolian horses and Thoroughbred horses: Firmicutes and Bacteroidetes were the most abundant and predominant phyla followed by Spirochaete, Verrucomicrobia, Proteobacteria, and Fibrobacteres.	V4 region of 16S rRNA	Illumina sequencing	[79]
2016	22	98	fecal sample	development of fecal microbiota in foals	Newborn foals have a complex GIT microbiome dominated by Firmicutes. Microbiota of foals older than 60 days resemble the mother's microbiota, although differences in community membership are still present.	V4 region of 16S rRNA gene	Illumina sequencing	[102]
2016	8	48	fecal sample	factors disturbing GIT microbiome	GIT microbiomes showed significant changes in the relative abundances of phyla, classes, orders and families after transport, fasting and anaesthesia.	V4 region of 16S rRNA	Illumina sequencing	[38]
2016	4	24	caecum content	factors influencing caecal microbiome	Comparison of diet of hay supplemented with barley and hay only: dominant phyla were Firmicutes and Bacteroidetes. Tenericutes, Spirochaetes, Cyanobacteria and Fibrobacter showed significant mean differences between diet groups. Streptococcus promotes its own growth, preventing outgrowth is likely to be crucial for microbiota stability.	V3-V4 region of 16S rRNA	Illumina sequencing	[172]
2017	34	204	fecal sample	effects of weaning methods on microbiome	Foals without separation from mare were found to be better adapted to weaning since benefitial species belonging to Prevotella, Paraprevotella, and Ruminococcus were more abundant in this group.	V3–V4 region of 16S rRNA	Illumina sequencing	[178]
2017	74	206	fecal sample	impact of domestication on microbiome	Fecal microbiomes of foals (≤ 1 year) were less diverse. GIT microbiomes were found to differ in composition and were more diverse in non-domesticated horses.	V4 region of 16S rRNA	Illumina sequencing	[101]
2017	12	36	fecal sample	impact of different diets on microbiome	Fibre-based diets were fed to obese horses. The two most abundant phyla found in both diets and sampling periods were the Firmicutes and Bacteroidetes. 65 OTUs where identified as "core".	V1-V2 region of 16S rDNA	Pyro-sequencing	[105]
2017	20	40	fecal sample	impact of diarrhea on microbiome	Foals with diarrhea had a significantly lower richness index than non-diarrheic foals. Maintaining bacterial microbiota richness is important as a preventive and therapeutic measure.	V4 region of 16S rRNA	Illumina sequencing	[122]
2017	7	35	caecum content	caecal microbiome	Prevotellaceae or Lachnospiraceae families belong to the core OTUs of the caecal microbiome in horses. Rapid exposure to dietary starch does alter cecal fermentation and microbial community	V4-V6 region of 16S rRNA gene	Pyro-sequencing	[116]
2018	7	189	fecal sample	physiologic variation in microbiomes	Faecal microbiota was dominated by members of the phylum Firmicutes and Bacteroidetes Season, supplementary forage and ambient weather conditions were significantly associated with change in the faecal microbiota composition	V1-V2 region of 16S rDNA	Ion Torrent	[106]
2018	31	31	fecal sample	dysbiosis in equine grass-sickness	Equine grass-sickness is associated with reduced diversity of fecal microbiota, increase in the relative abundance of Bacteroidetes and a decrease in Firmicutes.	V4 region of 16S rRNA gene	Illumina sequencing	[23]
2018	78	78	fecal sample	microbiomes in lean and obese horses	obese horses had more diverse gut microbiome communities with higher relative abundance of Firmicutes, and lower numbers of Bacteroidetes and Actinobacteria.	V4-V5 region of 16S rRNA gene	Illumina sequencing	[186]
2018	47	n.a	fecal sample	composition of microbiome	horses presenting for colic had fewer species and lower diversity compared with horses presenting for elective surgical procedures.	V1-V2 region of 16S rDNA	Ion Torrent	[135]
2018	6	72	fecal sample	fecal microbiota	fecal microbiota was unique for each horse, dominant phyla were Bacteriodetes (58%) and Firmicutes (35%); below 5%: Spirochaetes, Fibrobacteres, Proteobacteria andCyanobacteria.	V1-V2 region of 16S rDNA	Ion Torrent	[78]
2018	20	100	fecal sample	strongyles impact on microbiome	Gut microbiota diversity and structure remained more or less similar during the parasite infection.	V3–V4 region of 16S rRNA	Illumina sequencing	[183]
2018	35	n.a.	fecal sample	impact of obesity and age on microbiome	Dominant bacterial phyla in all horse groups were Bacteroidetes > Firmicutes > Fibrobacter. Abundances of Proteobacteria were increased for aged animals and Bacteroidetes, Firmicutes, and Actinobacteria were increased for obese animals.	V1-V2 region of 16S rDNA	Ion Torrent	[187]
	Abbreviations: H, number of horses included in the survey; No., number of samples included in the survey; V, variable region; REF, reference.
